# Supplementary material for: Intestinal fibroblastic reticular cell niches control innate lymphoid cell homeostasis and function
Source: Nat Commun. 2022 Apr 19;13:2027. doi: 10.1038/s41467-022-29734-2 (PMC9018819; doi:10.1038/s41467-022-29734-2)
Supplement: Supplementary file 4 — Supplementary Data 1 [file 41467_2022_29734_MOESM4_ESM.xlsx]

## Sheet: Tabelle1
avg_log2FC	pct.1	pct.2	p_val_adj	gene
4.44907	0.542	0.043	0	ENSMUSG00000029417.Cxcl9
3.98109	0.316	0.022	0	ENSMUSG00000040026.Saa3
3.9709	0.5	0.035	0	ENSMUSG00000022037.Clu
3.14876	0.607	0.084	0	ENSMUSG00000029371.Cxcl5
1.26809	0.7	0.101	0	ENSMUSG00000073599.Ecscr
0.774837	0.329	0.024	0	ENSMUSG00000096506.CR974586.5
0.772954	0.32	0.007	0	ENSMUSG00000035186.Ubd
0.691193	0.349	0.008	0	ENSMUSG00000097804.Gm16685
0.556382	0.281	0.01	0	ENSMUSG00000060924.Csmd1
0.647253	0.285	0.024	1.3752e-252	ENSMUSG00000030077.Chl1
1.00717	0.454	0.064	3.41915e-245	ENSMUSG00000040329.Il7
0.666677	0.456	0.066	2.07841e-232	ENSMUSG00000023947.Nfkbie
0.980018	0.419	0.058	2.16855e-222	ENSMUSG00000073421.H2-Ab1
0.506835	0.265	0.023	5.66027e-222	ENSMUSG00000095298.Gm12407
1.59466	0.976	0.574	5.178e-178	ENSMUSG00000027962.Vcam1
0.680316	0.351	0.051	7.18438e-177	ENSMUSG00000020077.Srgn
1.76618	0.586	0.144	5.3638e-173	ENSMUSG00000071005.Ccl19
0.927376	0.423	0.077	1.50866e-162	ENSMUSG00000046031.Calhm6
1.76967	0.39	0.07	3.5973e-153	ENSMUSG00000024610.Cd74
1.48379	1	0.958	1.13326e-151	ENSMUSG00000025491.Ifitm1
1.17211	0.934	0.456	1.18512e-148	ENSMUSG00000073409.H2-Q6
0.476327	0.421	0.079	1.04645e-145	ENSMUSG00000053318.Slamf8
0.673031	0.537	0.122	2.37864e-145	ENSMUSG00000031750.Il34
0.39129	0.287	0.041	2.87013e-136	ENSMUSG00000046688.Tifa
1.41166	0.713	0.256	3.02517e-134	ENSMUSG00000041481.Serpina3g
2.39927	0.993	0.907	3.08004e-130	ENSMUSG00000075010.AW112010
0.365373	0.307	0.048	3.60245e-130	ENSMUSG00000074676.Foxs1
0.945135	0.384	0.078	3.21664e-129	ENSMUSG00000079363.Gbp4
2.89319	0.428	0.096	4.64194e-127	ENSMUSG00000035385.Ccl2
1.18654	0.954	0.642	1.74298e-125	ENSMUSG00000060550.H2-Q7
0.527488	0.445	0.109	1.06268e-112	ENSMUSG00000024737.Slc15a3
0.903104	0.526	0.165	1.13667e-104	ENSMUSG00000034845.Plvap
1.09495	0.84	0.481	2.60884e-102	ENSMUSG00000030560.Ctsc
0.83794	1	0.991	5.54668e-100	ENSMUSG00000029810.Tmem176b
3.18648	0.397	0.1	6.65545e-99	ENSMUSG00000034855.Cxcl10
0.604844	0.274	0.051	5.14813e-93	ENSMUSG00000036594.H2-Aa
0.72105	1	0.998	4.55436e-92	ENSMUSG00000061232.H2-K1
0.828942	0.691	0.294	6.90421e-91	ENSMUSG00000028381.Ugcg
0.754175	1	1	1.74887e-90	ENSMUSG00000036256.Igfbp7
0.743065	0.682	0.303	3.16857e-87	ENSMUSG00000020057.Dram1
0.881248	0.965	0.823	1.12675e-86	ENSMUSG00000024338.Psmb8
0.879405	0.84	0.473	3.39866e-86	ENSMUSG00000031497.Tnfsf13b
0.966579	0.445	0.141	2.34043e-81	ENSMUSG00000105504.Gbp5
0.650386	1	0.986	2.06126e-80	ENSMUSG00000023367.Tmem176a
0.798951	0.969	0.789	4.24047e-78	ENSMUSG00000035929.H2-Q4
0.68694	1	0.999	2.23263e-77	ENSMUSG00000073411.H2-D1
0.793932	1	1	1.25141e-76	ENSMUSG00000024661.Fth1
0.500364	0.285	0.065	1.9839e-75	ENSMUSG00000104713.Gbp6
1.39801	0.805	0.518	2.16296e-75	ENSMUSG00000006818.Sod2
0.257539	0.257	0.053	2.81456e-74	ENSMUSG00000079014.Serpina3i
0.549381	0.487	0.17	1.65988e-73	ENSMUSG00000032369.Plscr1
1.13389	0.996	0.972	3.57897e-73	ENSMUSG00000061353.Cxcl12
0.558463	1	0.999	6.25835e-72	ENSMUSG00000060802.B2m
0.611557	0.557	0.213	2.6844e-70	ENSMUSG00000067586.S1pr3
0.876948	0.776	0.443	3.46335e-70	ENSMUSG00000057367.Birc2
0.88564	0.971	0.77	1.17291e-68	ENSMUSG00000026678.Rgs5
0.756951	0.776	0.408	7.18468e-67	ENSMUSG00000019966.Kitl
0.36043	0.366	0.103	2.36458e-65	ENSMUSG00000032572.Col6a4
0.739648	0.533	0.209	2.86948e-65	ENSMUSG00000026208.Des
0.584295	1	1	6.66218e-65	ENSMUSG00000025492.Ifitm3
0.668245	1	0.994	1.05364e-64	ENSMUSG00000060591.Ifitm2
0.507663	0.542	0.209	4.47678e-64	ENSMUSG00000027215.Cd82
0.809162	0.91	0.669	8.87066e-64	ENSMUSG00000096727.Psmb9
0.772268	0.735	0.399	3.85304e-63	ENSMUSG00000025930.Msc
0.387493	0.379	0.118	6.98168e-62	ENSMUSG00000025225.Nfkb2
0.486815	0.386	0.124	2.5356e-61	ENSMUSG00000024349.Tmem173
0.35773	0.371	0.112	1.33665e-59	ENSMUSG00000038235.F11r
0.691226	0.647	0.309	2.53056e-59	ENSMUSG00000024778.Fas
0.955558	0.579	0.266	3.327e-59	ENSMUSG00000022425.Enpp2
0.780149	0.921	0.727	4.10146e-58	ENSMUSG00000031342.Gpm6b
0.891256	0.772	0.453	1.31777e-57	ENSMUSG00000037321.Tap1
0.393882	0.316	0.089	1.34018e-57	ENSMUSG00000042842.Serpinb6b
1.24216	0.77	0.469	1.12362e-56	ENSMUSG00000078920.Ifi47
0.744176	0.906	0.632	3.18767e-56	Rosa26eyfp.Rosa26eyfp
0.678592	0.721	0.411	1.14684e-55	ENSMUSG00000024371.C2
0.326567	0.316	0.091	1.88873e-55	ENSMUSG00000020264.Slc36a2
0.540838	0.544	0.237	2.62511e-54	ENSMUSG00000002983.Relb
0.654512	0.654	0.318	4.45692e-54	ENSMUSG00000024087.Cyp1b1
0.585497	0.989	0.955	1.12403e-53	ENSMUSG00000055172.C1ra
0.575329	0.989	0.937	4.32917e-53	ENSMUSG00000006519.Cyba
0.800434	0.906	0.728	5.52615e-53	ENSMUSG00000018920.Cxcl16
1.57314	0.737	0.466	1.91519e-52	ENSMUSG00000028270.Gbp2
0.674944	0.846	0.595	8.20783e-52	ENSMUSG00000018171.Vmp1
0.904501	0.759	0.458	4.28843e-51	ENSMUSG00000026104.Stat1
0.995872	0.978	0.853	4.42495e-48	ENSMUSG00000024164.C3
0.304915	0.281	0.081	7.97935e-48	ENSMUSG00000091649.Phf11b
0.668172	0.936	0.762	1.02586e-47	ENSMUSG00000031897.Psmb10
0.344912	0.285	0.085	1.92028e-47	ENSMUSG00000029298.Gbp9
0.34177	0.432	0.159	3.73634e-47	ENSMUSG00000050315.Synpo2
0.569647	0.686	0.362	5.47274e-47	ENSMUSG00000042284.Itga1
0.546641	0.45	0.183	4.4232e-46	ENSMUSG00000020400.Tnip1
0.498702	0.586	0.287	1.05216e-45	ENSMUSG00000047747.Rnf150
0.555467	0.583	0.288	5.51805e-45	ENSMUSG00000033538.Casp4
0.434816	0.404	0.154	1.67734e-44	ENSMUSG00000039232.Stx11
1.06267	0.535	0.265	2.812e-44	ENSMUSG00000082292.Gm12250
0.439069	0.537	0.238	4.43124e-44	ENSMUSG00000022103.Gfra2
0.463171	0.993	0.978	3.78317e-43	ENSMUSG00000019505.Ubb
0.542198	0.66	0.356	7.9601e-43	ENSMUSG00000039519.Cyp7b1
0.695386	0.73	0.454	2.97703e-42	ENSMUSG00000027540.Ptpn1
0.674885	0.621	0.352	2.42291e-41	ENSMUSG00000016918.Sulf1
1.07686	0.811	0.599	3.2161e-41	ENSMUSG00000024810.Il33
0.506601	0.899	0.725	1.2322e-40	ENSMUSG00000022971.Ifnar2
0.316596	0.445	0.185	8.29405e-40	ENSMUSG00000017057.Il13ra1
0.383664	0.371	0.14	1.05461e-39	ENSMUSG00000022952.Runx1
0.546496	0.509	0.242	1.26631e-39	ENSMUSG00000027514.Zbp1
0.887479	0.882	0.687	4.39137e-39	ENSMUSG00000021025.Nfkbia
0.572332	0.855	0.626	1.0132e-38	ENSMUSG00000020388.Pdlim4
0.499435	0.985	0.942	2.33519e-38	ENSMUSG00000026547.Tagln2
0.614562	0.976	0.922	2.5308e-38	ENSMUSG00000067212.H2-T23
0.597527	0.75	0.454	2.66481e-38	ENSMUSG00000027797.Dclk1
1.30059	0.838	0.625	2.78345e-38	ENSMUSG00000021281.Tnfaip2
0.526932	0.982	0.917	2.79535e-38	ENSMUSG00000022587.Ly6e
0.407645	0.529	0.252	5.6178e-38	ENSMUSG00000020422.Tns3
0.306683	0.305	0.104	1.51319e-37	ENSMUSG00000019850.Tnfaip3
0.496736	0.379	0.154	3.56557e-37	ENSMUSG00000028793.Rnf19b
0.670496	0.636	0.368	1.72289e-36	ENSMUSG00000027639.Samhd1
0.586467	0.884	0.728	2.89905e-36	ENSMUSG00000005054.Cstb
0.336581	0.318	0.117	5.95226e-36	ENSMUSG00000000730.Dnmt3l
0.552132	0.998	0.991	6.30139e-36	ENSMUSG00000029322.Plac8
2.80131	0.95	0.883	1.43221e-35	ENSMUSG00000030605.Mfge8
0.370207	0.268	0.09	2.16987e-35	ENSMUSG00000072620.Slfn2
1.10904	0.596	0.362	4.64948e-35	ENSMUSG00000078853.Igtp
0.459333	0.458	0.208	6.54124e-35	ENSMUSG00000032000.Birc3
0.353082	0.425	0.187	1.02713e-33	ENSMUSG00000009585.Apobec3
0.605212	0.963	0.873	1.2465e-33	ENSMUSG00000046718.Bst2
0.50166	0.772	0.541	1.96786e-33	ENSMUSG00000024339.Tap2
0.857934	0.441	0.206	3.20022e-33	ENSMUSG00000090942.F830016B08Rik
0.476868	0.274	0.096	4.38716e-33	ENSMUSG00000009185.Ccl8
0.298892	0.325	0.12	1.31768e-32	ENSMUSG00000027611.Procr
0.731572	0.781	0.545	2.59003e-32	ENSMUSG00000041515.Irf8
0.501159	0.48	0.237	2.77827e-32	ENSMUSG00000045827.Serpinb9
0.255301	0.322	0.123	5.8472e-32	ENSMUSG00000028633.Ctps
0.534296	0.853	0.691	6.9822e-32	ENSMUSG00000079197.Psme2
1.41398	0.75	0.551	2.45206e-31	ENSMUSG00000054072.Iigp1
0.493855	0.895	0.742	2.83228e-31	ENSMUSG00000056116.H2-T22
0.536786	0.943	0.847	2.94119e-31	ENSMUSG00000022216.Psme1
0.277507	0.274	0.1	1.83897e-30	ENSMUSG00000053175.Bcl3
0.406276	0.601	0.342	7.32759e-30	ENSMUSG00000027078.Ube2l6
0.454698	0.544	0.289	1.24594e-29	ENSMUSG00000054203.Ifi205
1.02264	0.607	0.384	1.85291e-29	ENSMUSG00000001131.Timp1
0.326907	0.395	0.174	2.87722e-29	ENSMUSG00000034438.Gbp8
0.390052	0.404	0.185	4.31259e-29	ENSMUSG00000005360.Slc1a3
0.412324	0.958	0.89	9.02813e-29	ENSMUSG00000015092.Edf1
0.490017	0.513	0.275	9.56743e-29	ENSMUSG00000005087.Cd44
0.670701	0.886	0.706	1.2616e-28	ENSMUSG00000021091.Serpina3n
0.369319	0.458	0.223	1.75401e-28	ENSMUSG00000030793.Pycard
0.365533	0.996	0.987	2.18036e-28	ENSMUSG00000038521.C1s1
0.257198	0.393	0.171	8.04213e-28	ENSMUSG00000064289.Tank
0.637612	0.939	0.854	1.19764e-27	ENSMUSG00000006205.Htra1
0.316768	0.432	0.202	1.29e-27	ENSMUSG00000025888.Casp1
0.734231	0.601	0.361	2.35284e-27	ENSMUSG00000046879.Irgm1
0.314287	0.395	0.182	2.37593e-27	ENSMUSG00000021280.Exoc3l4
0.372071	0.667	0.408	2.56332e-27	ENSMUSG00000016206.H2-M3
0.427273	0.643	0.389	4.13258e-27	ENSMUSG00000033066.Gas7
0.331595	0.366	0.165	5.9042e-27	ENSMUSG00000041889.Shisa4
0.701817	0.871	0.664	6.7936e-27	ENSMUSG00000037405.Icam1
0.41479	0.836	0.583	8.96889e-27	ENSMUSG00000031673.Cdh11
0.405796	0.989	0.933	9.32069e-27	ENSMUSG00000078812.Eif5a
0.292349	0.386	0.176	1.77949e-26	ENSMUSG00000008398.Elk3
0.381709	0.971	0.898	4.85594e-26	ENSMUSG00000029622.Arpc1b
0.345429	0.643	0.37	5.99548e-26	ENSMUSG00000020427.Igfbp3
0.661868	0.518	0.3	1.68412e-25	ENSMUSG00000073555.Gm4951
0.401609	0.998	0.999	3.3453e-25	ENSMUSG00000079523.Tmsb10
0.358665	0.695	0.436	6.0144e-25	ENSMUSG00000015143.Actn1
0.72776	0.518	0.283	6.4606e-25	ENSMUSG00000035692.Isg15
0.431928	0.956	0.817	9.16535e-25	ENSMUSG00000026421.Csrp1
0.395613	0.796	0.582	1.08903e-24	ENSMUSG00000060675.Pla2g16
0.469754	0.643	0.377	1.3988e-24	ENSMUSG00000025921.Rdh10
0.351006	0.399	0.195	2.76368e-24	ENSMUSG00000051177.Plcb1
0.38816	0.794	0.581	1.51003e-23	ENSMUSG00000036402.Gng12
0.445842	0.976	0.95	4.16322e-23	ENSMUSG00000028367.Txn1
0.322946	0.504	0.277	1.49074e-22	ENSMUSG00000031827.Cotl1
0.605825	0.493	0.291	1.98932e-22	ENSMUSG00000028268.Gbp3
0.261291	0.456	0.229	4.01992e-22	ENSMUSG00000035273.Hpse
0.30663	0.586	0.358	7.10022e-22	ENSMUSG00000022965.Ifngr2
0.766275	0.654	0.449	1.25031e-21	ENSMUSG00000040253.Gbp7
0.268485	0.518	0.283	3.34031e-21	ENSMUSG00000031453.Rasa3
0.30485	0.518	0.289	4.41309e-21	ENSMUSG00000038213.Tapbpl
0.528451	0.89	0.735	1.01833e-20	ENSMUSG00000028214.Gem
0.369147	0.961	0.907	1.70379e-20	ENSMUSG00000057666.Gapdh
0.373345	0.941	0.853	1.7329e-20	ENSMUSG00000072941.Sod3
0.592787	0.98	0.898	1.74057e-20	ENSMUSG00000042436.Mfap4
0.333491	0.423	0.226	2.44596e-20	ENSMUSG00000023961.Enpp4
0.381501	0.746	0.522	3.58497e-20	ENSMUSG00000020773.Trim47
0.315174	0.364	0.182	9.30795e-20	ENSMUSG00000024789.Jak2
0.382403	0.515	0.312	9.78817e-20	ENSMUSG00000020775.Mrpl38
0.40895	0.649	0.442	1.5439e-19	ENSMUSG00000021133.Susd6
0.410526	0.498	0.288	1.87639e-19	ENSMUSG00000026536.Ifi211
0.308584	0.781	0.567	2.7754e-19	ENSMUSG00000021131.Erh
0.321433	0.792	0.58	3.72344e-19	ENSMUSG00000058056.Palld
0.28129	1	0.993	3.9116e-19	ENSMUSG00000016559.H3f3b
0.348504	0.807	0.627	5.33878e-19	ENSMUSG00000078974.Sec61g
0.324629	0.654	0.42	5.56547e-19	ENSMUSG00000030681.Mvp
0.294234	0.583	0.357	9.30222e-19	ENSMUSG00000031021.Tmem9b
0.405562	0.914	0.811	2.94963e-18	ENSMUSG00000063229.Ldha
0.350525	0.314	0.146	3.32943e-18	ENSMUSG00000074622.Mafb
0.470162	0.651	0.45	3.38096e-18	ENSMUSG00000025790.Slco3a1
0.306797	0.998	0.976	9.2439e-18	ENSMUSG00000055447.Cd47
0.335962	0.66	0.437	9.51042e-18	ENSMUSG00000050912.Tmem123
0.331063	0.934	0.804	9.69263e-18	ENSMUSG00000090137.Uba52
0.301602	0.956	0.907	1.73464e-17	ENSMUSG00000010406.Mrpl52
0.426468	0.651	0.423	1.98344e-17	ENSMUSG00000090272.Mndal
0.261603	0.303	0.143	2.97911e-17	ENSMUSG00000034459.Ifit1
0.314716	0.982	0.946	5.78398e-17	ENSMUSG00000060143.Gm10076
0.381678	0.557	0.344	7.75501e-17	ENSMUSG00000070348.Ccnd1
0.303995	0.568	0.346	1.81929e-16	ENSMUSG00000039202.Abhd2
0.47637	0.866	0.739	1.9768e-16	ENSMUSG00000017009.Sdc4
0.466331	0.647	0.449	2.95102e-16	ENSMUSG00000002289.Angptl4
0.313231	0.982	0.953	5.85049e-16	ENSMUSG00000060703.Cd302
0.397569	0.667	0.464	8.03223e-16	ENSMUSG00000040483.Xaf1
0.28317	0.559	0.359	1.16831e-15	ENSMUSG00000029376.Mthfd2l
0.36388	0.877	0.721	1.61313e-15	ENSMUSG00000023022.Lima1
0.292474	0.283	0.135	2.11628e-15	ENSMUSG00000041347.Bdkrb1
0.278207	0.498	0.3	2.48792e-15	ENSMUSG00000019806.Aig1
0.26309	0.976	0.941	2.57616e-15	ENSMUSG00000026223.Itm2c
0.321432	0.627	0.418	4.90452e-15	ENSMUSG00000057561.Eif1a
0.33711	0.888	0.751	8.45652e-15	ENSMUSG00000033307.Mif
0.534947	0.985	0.948	9.47213e-15	ENSMUSG00000017493.Igfbp4
0.30372	0.84	0.693	1.05703e-14	ENSMUSG00000038717.Atp5l
0.278503	0.901	0.8	1.1557e-14	ENSMUSG00000028837.Psmb2
0.2648	0.557	0.338	1.274e-14	ENSMUSG00000015501.Hivep2
0.369635	0.309	0.153	1.30292e-14	ENSMUSG00000023885.Thbs2
0.279242	0.796	0.582	1.35318e-14	ENSMUSG00000066842.Hmcn1
0.517676	0.64	0.446	2.83073e-14	ENSMUSG00000039997.Ifi203
0.326721	0.914	0.835	3.33911e-14	ENSMUSG00000029430.Ran
0.262944	0.362	0.194	4.61667e-14	ENSMUSG00000025779.Ly96
0.251386	0.592	0.389	8.42196e-14	ENSMUSG00000058317.Ube2e2
0.310225	0.868	0.685	1.09295e-13	ENSMUSG00000033880.Lgals3bp
0.422362	0.908	0.819	1.27286e-13	ENSMUSG00000027848.Olfml3
0.345462	0.564	0.368	1.30352e-13	ENSMUSG00000022769.Sdf2l1
0.274914	0.969	0.904	1.99007e-13	ENSMUSG00000056201.Cfl1
0.769187	0.967	0.899	2.6411e-13	ENSMUSG00000002985.Apoe
0.352232	0.86	0.735	5.47341e-13	ENSMUSG00000016319.Slc25a5
0.258062	0.458	0.273	2.20309e-12	ENSMUSG00000033545.Znrf1
0.260596	0.654	0.465	2.25231e-12	ENSMUSG00000047878.A4galt
0.280668	0.904	0.773	2.5184e-12	ENSMUSG00000054766.Set
0.269649	0.721	0.542	2.89459e-12	ENSMUSG00000078784.1810022K09Rik
0.334157	0.559	0.367	4.06387e-12	ENSMUSG00000022661.Cd200
0.33739	0.579	0.4	4.279e-12	ENSMUSG00000033355.Rtp4
0.376761	0.895	0.795	5.91518e-12	ENSMUSG00000032575.Manf
0.310613	0.978	0.941	7.83072e-12	ENSMUSG00000020571.Pdia6
0.252277	0.925	0.859	9.0598e-12	ENSMUSG00000044894.Uqcrq
0.835453	0.695	0.543	1.01461e-11	ENSMUSG00000018899.Irf1
0.300093	0.952	0.863	1.58859e-11	ENSMUSG00000020009.Ifngr1
0.263954	0.397	0.238	2.94713e-11	ENSMUSG00000026158.Ogfrl1
0.292757	0.925	0.804	3.37741e-11	ENSMUSG00000021190.Lgmn
0.27564	0.941	0.862	5.18126e-11	ENSMUSG00000035227.Spcs2
0.354666	0.82	0.708	8.26813e-11	ENSMUSG00000052310.Slc39a1
0.386741	0.908	0.838	1.28363e-10	ENSMUSG00000001240.Ramp2
1.14613	0.564	0.393	1.49154e-10	ENSMUSG00000023078.Cxcl13
0.360178	0.921	0.84	1.53359e-10	ENSMUSG00000001525.Tubb5
0.338951	0.851	0.716	1.54269e-10	ENSMUSG00000027239.Mdk
0.756463	0.873	0.835	3.32453e-10	ENSMUSG00000020676.Ccl11
0.276719	1	1	3.87076e-10	ENSMUSG00000029580.Actb
0.260233	0.965	0.94	5.40846e-10	ENSMUSG00000053317.Sec61b
0.331281	0.882	0.792	5.6279e-10	ENSMUSG00000069662.Marcks
0.259603	0.618	0.445	7.04575e-10	ENSMUSG00000066456.Hmgn3
0.250781	0.629	0.441	8.19532e-10	ENSMUSG00000028191.Bcl10
0.272369	0.458	0.287	9.61802e-10	ENSMUSG00000030921.Trim30a
0.26875	0.945	0.879	1.15609e-09	ENSMUSG00000029649.Pomp
0.298486	0.947	0.873	1.31958e-09	ENSMUSG00000059796.Eif4a1
0.286262	0.261	0.14	3.51559e-09	ENSMUSG00000021508.Cxcl14
0.272109	0.849	0.723	4.4364e-09	ENSMUSG00000068749.Psma5
0.326242	0.816	0.683	4.49196e-09	ENSMUSG00000022500.Litaf
0.321414	0.846	0.714	6.33792e-09	ENSMUSG00000028266.Lmo4
0.294737	0.965	0.917	6.78735e-09	ENSMUSG00000041736.Tspo
0.258723	0.561	0.403	8.66563e-09	ENSMUSG00000032475.Nck1
0.288624	0.537	0.364	1.01691e-08	ENSMUSG00000068245.Phf11d
0.28363	0.996	0.991	1.43472e-08	ENSMUSG00000068220.Lgals1
0.378278	0.93	0.836	1.56929e-08	ENSMUSG00000056501.Cebpb
0.262442	0.89	0.806	2.23698e-08	ENSMUSG00000043336.Filip1l
0.614666	0.386	0.24	2.28853e-08	ENSMUSG00000043613.Mmp3
0.2952	0.654	0.502	2.77325e-08	ENSMUSG00000003617.Cp
0.250468	0.7	0.535	3.69975e-08	ENSMUSG00000026072.Il1r1
0.251475	0.871	0.763	7.54255e-08	ENSMUSG00000049751.Rpl36al
0.267816	0.664	0.486	7.63557e-08	ENSMUSG00000056220.Pla2g4a
0.340525	0.588	0.421	1.3117e-07	ENSMUSG00000024014.Pim1
0.265182	0.366	0.23	3.38728e-07	ENSMUSG00000004791.Pgf
0.262013	0.743	0.599	4.34784e-07	ENSMUSG00000027613.Eif6
0.263652	0.783	0.652	6.90737e-07	ENSMUSG00000001435.Col18a1
1.02999	0.535	0.416	1.45084e-06	ENSMUSG00000027408.Cpxm1
0.312045	0.667	0.51	1.51882e-06	ENSMUSG00000030157.Clec2d
0.285309	0.318	0.197	1.6138e-06	ENSMUSG00000074896.Ifit3
0.308385	0.822	0.691	2.5937e-06	ENSMUSG00000028583.Pdpn
0.285003	0.651	0.511	5.82987e-06	ENSMUSG00000090394.4930523C07Rik
0.27675	0.406	0.277	1.61219e-05	ENSMUSG00000110206.Flt3l
0.26014	0.919	0.871	1.73494e-05	ENSMUSG00000024308.Tapbp
0.260211	0.454	0.33	1.93431e-05	ENSMUSG00000073002.Vamp5
0.369414	0.526	0.381	4.01382e-05	ENSMUSG00000069874.Irgm2
0.262941	0.871	0.79	0.000207293	ENSMUSG00000045817.Zfp36l2
0.367489	0.827	0.744	0.000493375	ENSMUSG00000037242.Clic4
0.269633	0.886	0.825	0.000954516	ENSMUSG00000041308.Sntb2
0.274332	0.526	0.419	0.00118338	ENSMUSG00000050010.Shisa3
0.253547	0.336	0.23	0.00168088	ENSMUSG00000038037.Socs1
0.28366	0.48	0.352	0.00169083	ENSMUSG00000043556.Fbxl7
0.272275	0.529	0.427	0.0105498	ENSMUSG00000042485.Mustn1
0.314123	0.336	0.235	0.0242196	ENSMUSG00000029380.Cxcl1
0.250013	0.684	0.582	0.0314368	ENSMUSG00000030737.Slco2b1
0.416462	0.816	0.724	0.0593241	ENSMUSG00000074934.Grem1
0.315052	0.976	0.948	1	ENSMUSG00000030717.Nupr1
