# Supplementary material for: Intestinal fibroblastic reticular cell niches control innate lymphoid cell homeostasis and function
Source: Nat Commun. 2022 Apr 19;13:2027. doi: 10.1038/s41467-022-29734-2 (PMC9018819; doi:10.1038/s41467-022-29734-2)
Supplement: Supplementary file 6 — Source Data [file 41467_2022_29734_MOESM6_ESM.xlsx]

## Sheet: Fig 1
	Fig. 1g			Fig. 1h
		EYFP+			PDGFRαlo fibroblasts	PDGFRαhi telocytes	Mural cells	Thy1+ fibroblasts	SILT FRC	Muscalaris mucosae myocytes	Cd81+ trophocytes
		1.88			2.48	0.6	3.25	3.51	61.7	0.53	1.56
		2.21			2.33	0.83	2.65	2.91	69.2	0.59	0.89
		1.71			2.25	0.54	2.79	3.28	80.1	0.42	2.14
		2.02			1.43	0.48	4.7	3.57	54.3	0.36	0.91
		1.14
		1.42		One-way ANOVA
				ANOVA summary
				F	135.5
				P value	1e-15
				P value summary	****
				Significant diff. among means (P < 0.05)?	Yes
				R squared	0.9748

## Sheet: Fig 2
		Fig.2b							Fig.2c						Fig.2f
		CP		imILF		mILF			CP			ILF
		Ccl19-EYFP	Ccl19-EYFP Ltbr fl/fl	Ccl19-EYFP	Ccl19-EYFP Ltbr fl/fl	Ccl19-EYFP	Ccl19-EYFP Ltbr fl/fl		Ccl19-EYFP	Ccl19-EYFP Ltbr fl/fl		Ccl19-EYFP	Ccl19-EYFP Ltbr fl/fl		Il7
		34.64	71.344	34.64	20.384	11.55	0		3860	5384		12158	10103		Ltbr-proficient PDPN+ EYFP+ cells	Ltbr-deficient PDPN+ EYFP+ cells	Ltbr-proficient PDPN+ EYFP¯ cells
		22.56	23.02	11.28	11.51	22.56	0		2221	5621		23169	7986		0.024024	0.00921854	0.00142611
		58.33	38.751	29.16	25.834	19.44	0		7487	4928		25878	15715		0.0155319	5.5551e-05	0.00367286
		32.86	37.772	32.86	9.443	32.86	0		1796	4593		20983	7309		0.015077	0.00057712	0.00155308
		10.12	21.63	30.36	21.63	20.24	0		2443	3986		17883	22212		0.0149706	0.00533389	0.00180316
		49.35	30.3	41.13	30.7	8.23	0		2338	3770		10643	9915			0.0187461	0.00116967
		28.2	44	42.3	12.12	0	0		4692	3191		7309	7753			0.00177556	0.00090494
		24.465	76.8	40.775	14.7	16.31	0		3899	1748		13675	5271			0.00040227	n.d
	One-way ANOVA	p = 0.1011		p = 0.0472		n.d			7548	3910		22632	7344
									3658	2711		42340	7223		One-way ANOVA
									6274	5768		8471	7880		Ltbr-proficient PDPN+ EYFP+ cells v.s.Ltbr-deficient PDPN+ EYFP+ cells : p=0.004
									2783	3200		12158	7611		Ltbr-proficient PDPN+ EYFP+ cells v.s.Ltbr-proficient PDPN+ EYFP¯ cells p=0.0007
									5436	6002		13950	7130		Ltbr-proficient PDPN+ EYFP¯ cells v.s.Ltbr-deficient PDPN+ EYFP+ cells p=0.4553
									2790	2808		12312
									4828	1773		11015
									5291	2735		9022
									5078	2900		14505
									4618	2460		10548
									3102	6910		7549
									3725	6875		13874
									3765	7492		8832			Clu
									4338	2716		20626			Ltbr-proficient PDPN+ EYFP+ cells	Ltbr-deficient PDPN+ EYFP+ cells	Ltbr-proficient PDPN+ EYFP¯ cells
									1834	2843		17975			0.0370867	0.0314989	0.00265819
									9691	3388		7454			0.178181	0.0173129	0.0263246
									2247	4848		8924			0.669092	0.0357887	0.0466087
									2254	6179		13455			0.358107	0.0158246	0.130989
									3329	6733		6758				0.00746377	0.128143
									4565	6459		9027				0.00367012	0.123378
									4280	3465		12553				0.01318	0.0454088
									2844	3369		7133
									6985	4994		14692			One-way ANOVA
									6713	5158		8866			Ltbr-proficient PDPN+ EYFP+ cells v.s.Ltbr-deficient PDPN+ EYFP+ cells : p=0.0059
									Mann Whitney test p= 0.655			11428			Ltbr-proficient PDPN+ EYFP+ cells v.s.Ltbr-proficient PDPN+ EYFP¯ cells p=0.0229
												6584			Ltbr-proficient PDPN+ EYFP¯ cells v.s.Ltbr-deficient PDPN+ EYFP+ cells p=0.7100
												12829
												31929
												26170
												Mann Whitney test p= 0.006

## Sheet: Fig 3
	Fig.3b				Fig.3c
	CD127+ ILC (%)		CD127+ ILC (number)		ILC1		ILC2		ILC3
	LM	Ccl19-EYFP Ltbr fl/fl	LM	Ccl19-EYFP Ltbr fl/fl	LM	Ccl19-EYFP Ltbr fl/fl	LM	Ccl19-EYFP Ltbr fl/fl	LM	Ccl19-EYFP Ltbr fl/fl
	15	8.81	123070	70155	10490	5965	30785	23140	66935	33145
	17.7	9.04	95750	84945	5150	5595	17225	20015	62010	50660
	18.8	11.1	128190	106110	9535	7570	22880	28325	84760	55090
	14.1	12.4	99830	72905	5890	4935	13085	18300	72715	40245
	14.1	13.7	96460	72225	6870	4305	19220	7885	52545	52210
	17.3	8.19	111810	61930	7945	5550	15835	16520	69045	31900
	17.9	7.66	125730	68180	8905	5225	16125	13470	68925	31735
	10.5	10.6	80730	74110	6685	5450	14630	8650	49990	38315
	10.2	8.37	66280	57475	4785	4065	15455	11570	42025	37265
	12.2	9.84	87845	66850	6860	3375	17835	15710	59685	40610
	15.7	7.47	93560	43985	4020	3520	19180	9000	66890	28445
		12.3		95990		5365		15690		71300
	Unpaired t test p=0.001		Unpaired t test p=0.0013		Unpaired t test p=0.0100		Unpaired t test p=0.2613		Unpaired t test p=0.0006
	Fig.3d					Fig.3e
	IL17+ ILC3		IL22+ ILC3			Reg3g		S100a8		S100a9
	LM	Ccl19-EYFP Ltbr fl/fl	LM	Ccl19-EYFP Ltbr fl/fl		LM	Ccl19-EYFP Ltbr fl/fl	LM	Ccl19-EYFP Ltbr fl/fl	LM	Ccl19-EYFP Ltbr fl/fl
	3253	1273	17202	7491		746.028	825.261	0.0232106	0.108756	0.0234935	0.113212
	2394	1773	13952	15147		896.316	179.048	0.178635	0.0072961	0.130584	0.00868937
	2772	1691	29327	12285		1535.09	796.837	0.0210405	0.0287629	0.0205986	0.0270773
	2720	1727	24287	9981		364.424	196.341	0.133898	0.00720459	0.0985053	0.00603549
	4219	3368	17646	7992		1277.7	394.021	0.115364	0.0344564	0.0700559	0.0281243
	3992	2219	15675	18012		434.339	174.096	0.0226821	0.0119745	0.0162801	0.0108502
		912		9347		584.71	170.007	0.0848726	0.0167743	0.0729714	0.0140517
		2609		13266		3328.82	871.061	0.369141	0.0622784	0.240173	0.05816
		2404		11371		2418.27	906.845	0.0901223	0.0621607	0.0843535	0.0547303
	Unpaired t test p=0.0077		Unpaired t test p=0.0052			1306.98	1045.57	0.108816	0.0268587	0.133037	0.12304
						Mann Whitney p=0.0433		Mann Whitney p=0.0232		Mann Whitney p=0.0753
	Fig.3f					Fig.3g			Fig.3h			Fig.3i
	Faeces		Colon			Weight loss (D11)			Colon length (D11)			Histological score
	LM	Ccl19-EYFP Ltbr fl/fl	LM	Ccl19-EYFP Ltbr fl/fl		LM	Ccl19-EYFP Ltbr fl/fl		LM	Ccl19-EYFP Ltbr fl/fl		LM	Ccl19-EYFP Ltbr fl/fl
	322581	33519553	36000000	65202703		100	97		5.9	5.4		3	5
	571429	36868687	597015	175000000		98	96		6.1	5.1		5	6
	14893617	108000000	9929078	77477477		98	93		6.7	5.5		4	7
	2564103	72695035	617284	65789474		107	97		5.65	4.7		3	7
	9907834	6222222	31498471	17647059		101	99		6.4	5.9		4	6
	2631579	16666667	1444043	43181818		100	97		6	5.4		4	7
	3.6036e+06	45652174	3.07692e+07	22277228		103	101		7.4	4.9		2	5
	3.31429e+07	14610390	8.92857e+07	234000000		104	101		6.95	5.8		3	3
		5263158		97837838			103			5.9			5
		21885522		58181818			99			6.75			4
		2.21607e+06		2.12366e+07			101			6.4			3
		105128205		6.60066e+07			98			6.4			2
	Mann Whitney p=0.0124		Mann Whitney p=0.0201			Mann Whitney p=0.0431			Mann Whitney p=0.0237			Mann Whitney p=0.0472

## Sheet: Fig 4
		Fig.4c							Fig.4c
		Left panel							Right panel
		CP		imILF		mILF			CP		ILF
		LM	Ccl19-iEYFP Ltbr fl/fl	LM	Ccl19-iEYFP Ltbr fl/fl	LM	Ccl19-iEYFP Ltbr fl/fl		LM	Ccl19-iEYFP Ltbr fl/fl	LM	Ccl19-iEYFP Ltbr fl/fl
		53.8175	65.043	24.4625	21.681	0	0		7563	4015	33077	8832
		20.9715	53.3554	69.905	17.7851	13.981	0		9844	1985	8049	14404
		70.83	48.4808	42.498	33.9368	0	0		4628	5690	9206	5896
		58.828	31.6315	14.707	15.8158	0	0		7762	1749	9508	6418
		63.546	19.7544	10.591	13.1696	10.591	0		3455	5755	10942	6597
		26.785	53.8746	10.714	38.4821	16.071	0		8223	2636	5119	9793
		48.4598	32.87	64.613	21.91	32.3065	0		7386	3712	12207	7595
		66.0179	65.94	22.006	16.49	22.006	0		3111	3803	11919	25254
		15.776		7.888		7.888			2808	4698	16419	7992
		43.935		26.361		0			7103	2523	32727	8451
		13.355		13.355		13.355			4570	9415	6304	5481
		63.49		90.7		9.07			4161	5328	10831	7821
		24.24		28.28		12.12			3842	5889	10365	6629
		Mann Whitney p=0.8044		Mann Whitney p=0.6970		n.d.			2442	4552	3413	8108
									1958	2460	50800	7173
									3559	3936	10073	4246
		Fig.4d							3725	3994	5840
		ILC1		ILC2		ILC3			5061	4469	7672
		LM	Ccl19-iEYFP Ltbr fl/fl	LM	Ccl19-iEYFP Ltbr fl/fl	LM	Ccl19-iEYFP Ltbr fl/fl		3163		7041
		29715	18965	29955	16805	110110	72450		2209		10079
		27320	19285	16205	9650	70595	53915		1717		11771
		40630	22730	11920	14225	91540	57060		7978		12513
		30519	25884	16170	10020	59313	50550		7122		10202
		18432	23565	8826	7653	55695	52578		4710		6430
		19965	16842	8472	9963	43968	29814		4602		8803
			11640		6033		37329		4647		16262
			7467		3423		27831		5415
			10446		7296		46758		Mann Whitney p=0.428		Mann Whitney p=0.034
			15231		8451		47640
		Unpaired t test p=0.0097		Unpaired t test p=0.0634		Unpaired t test p=0.0217
		Fig.4e					Fig.4f			Fig.4g
		Faeces		Colon			Weight loss			Colon length
		LM	Ccl19-iEYFP Ltbr fl/fl	LM	Ccl19-iEYFP Ltbr fl/fl		LM	Ccl19-iEYFP Ltbr fl/fl		LM	Ccl19-iEYFP Ltbr fl/fl
		12865497	182000000	14375000	87500000		100	99		7.19	6.25
		392157	51977401	33112.6	75144509		99	97		7	6.56
		8099688	4545455	28806584	340909		105	101		7.35	5.45
		2732240	114000000	219780	88145897		102	99		6.2	5.5
		13478261	20689655	11538462	32211538		99	95		6.9	6.8
		20044540	117994100	61538460	606217600		99	87		6.94	6.4
		6993007	1215017000	1	761268800		99	94		7.65	6.32
		30023100	591715976	1	192427617		98	96		7.65	5.95
		22187005	182524272	341621622	99526066		101	89		5.7	5.27
		167015	7142857	18868	565552699		101	96		7.5	6.3
			237960340		832314410			99			5.3
		Mann Whitney p=0.022		Mann Whitney p=0.0015			Mann Whitney p=0.0036			Mann Whitney p=0.002

## Sheet: Fig 5
		Fig.5e							Fig.5f
		CP		imILF		mILF			CD127+ ILC (number)		ILC1		ILC2		ILC3
		LM	Ccl19-EYFP Il7 fl/fl	LM	Ccl19-EYFP Il7 fl/fl	LM	Ccl19-EYFP Il7 fl/fl		LM	Ccl19-EYFP Il7 fl/fl	LM	Ccl19-EYFP Il7 fl/fl	LM	Ccl19-EYFP Il7 fl/fl	LM	Ccl19-EYFP Il7 fl/fl
		108	225	321	96	477	283		57676	47356	6348	4020	6916	5728	42036	35848
		288	135	443	416	402	181		41576	33912	5932	2912	6044	3772	26588	25588
		193	84	290	157	527	167		47668	30264	4336	2740	5416	4332	35044	21356
		232	116	371	143	505	564		64842	54465	13305	6552	4767	4368	28419	32448
		244	124	392	147	296	121		67305	52266	11004	8067	4794	2811	31023	23586
		116	140	430	127	320	233		63750	41277	10617	7326	5157	1950	36387	16026
		250	89	472	226		266		66780	32979	11139	5310	5193	2583	29703	16809
		123	81	116	141		240
		229	169	252	108		335		Unpaired t test p=0.0085		Unpaired t test p=0.0309		Unpaired t test p=0.0076		Unpaired t test p=0.0359
		149	111	242	88
		97	103	173	165
		178		178	174
		93		254
		59		214
		120		291
		84		170
		One way ANOVA p=0.923		One way ANOVA p=0.0103		One way ANOVA p=0.0228

## Sheet: Sup Fig 2
	Extended Fig.2b
		CP				ILF
		3wk	6wk	8wk		3wk	6wk	8wk
		5996	3398	1796		n.d.	10182	12158
		5940	5223	2443			9235	23169
		4425	6350	2338			8816	25878
		2466	5005	4692			13395	20983
		3421	2949	3899			22415	17883
		2295	6065	7548			15368	10643
		2435	9534	3658			6912	7309
		2852	4325	8471			14445	13675
		8195	7037	6274			9424	22632
		7227	4697	3861			20557	42340
		2213	2313	4338			13156	8924
		2064	3227	1834			21056	9691
		2924	7465	2247			9501	13455
		3225	6020	2254			8064	6758
		4606	4349	3329			19159	13950
		4682	2681	2783			7535	12312
		2341		5436			21081	11015
		2159		2790			15738	9022
				4828			7614	14505
				5291			7988	10548
				5078			15554	7549
				4618			17490	13874
				3102			11944	8832
				3725			9441	20626
				3765			16281	17975
							5566	7454

## Sheet: Sup Fig 3
	Extended Fig.3c
		Ccl19				Il33
		PDPN+EYFP+	PDPN+EYFP+ LTbR CKO	PDPN+EYFP-		PDPN+EYFP+	PDPN+EYFP+ LTbR CKO	PDPN+EYFP-
		0.025452	0.011304	0.0262107		0.00023334	0.00013154	0.00021103
		0.0330589	0.0247796	0.00271999		0.0003404	0.00022144	0.00029935
		0.024645	0.0126937	0.0010115		0.0001063	0.00025884	0.00055331
		0.0290717	0.00661352	0.00798845		0.00033241	8.4372e-05	0.00071837
			0.00392516	0.00326894			0.00027942	0.00017918
			0.00132072	0.00080257			0.00024107	0.00023853
			0.00774452	0.00049719			0.00021786	0.0001142
		PDPN+EYFP+ and PDPN+EYFP+ LTbR CKO : One way ANOVA p=0.0053				PDPN+EYFP+ and PDPN+EYFP+ LTbR CKO : One way ANOVA p=0.874
		PDPN+EYFP+ and PDPN+EYFP- : One way ANOVA p=0.0012				PDPN+EYFP+ and PDPN+EYFP- : One way ANOVA p=0.7097
		PDPN+EYFP+ LTbR CKO and PDPN+EYFP- : One way ANOVA p=0.6567				PDPN+EYFP+ LTbR CKO and PDPN+EYFP- : One way ANOVA p=0.3106

## Sheet: Ext Fig 4
		Extended Fig.4b	CD3+ T cell		CD4+ T cell		CD8+ T cells		B220+ B cell		B220+IgA+ B cell		B220+GL7+ B cell
			LM	Ccl19-EYFP Ltbr fl/fl	LM	Ccl19-EYFP Ltbr fl/fl	LM	Ccl19-EYFP Ltbr fl/fl	LM	Ccl19-EYFP Ltbr fl/fl	LM	Ccl19-EYFP Ltbr fl/fl	LM	Ccl19-EYFP Ltbr fl/fl
			273240	246920	207595	169945	29075	60690	244580	33130	4350	4770	3815	515
			162565	254365	118655	195480	31465	56920	28160	123140	2490	6130	300	3065
			193965	271565	138765	183700	38640	41065	105665	107060	2255	4800	2945	650
			232355	244995	138630	172725	55475	29245	40320	78090	3945	3925	870	3125
			212850	141615	124955	92320	50785	37425	53890	30480	2795	1710	1645	615
			232885	239730	145015	173270	47175	50710	45355	107800	3120	4080	1160	5515
			234835	274535	181430	138565	33440	89135	89890	79755	6145	5745	850	1710
			206375	272340	152365	140965	34550	70820	120600	97695	6730	8435	585	3005
				211735		154280		41320		266075		6735		3160
				184205		133965		32715		114110		4325		1550
			Mann Whitney p=0.2723		Mann Whitney p=0.6574		Mann Whitney p=0.206		Mann Whitney p=0.395		Mann Whitney p=0.1518		Mann Whitney p=0.3154
		Extended Fig.4d	DC		Eosinophil		Macrophage		Monocyte		Neutrophil
			LM	Ccl19-EYFP Ltbr fl/fl	LM	Ccl19-EYFP Ltbr fl/fl	LM	Ccl19-EYFP Ltbr fl/fl	LM	Ccl19-EYFP Ltbr fl/fl	LM	Ccl19-EYFP Ltbr fl/fl
			23810	18565	338010	148075	56040	94810	51765	44935	2275	2855
			15995	19870	204060	200960	58385	99500	51900	66110	715	4370
			13005	21870	191360	243890	39240	95965	43330	78790	620	3055
			39980	11385	180450	128460	85435	37125	40100	35110	520	870
			22870	10890	193515	158000	40830	55585	25595	58975	800	3035
			29790	26850	231530	149860	61235	73045	31850	55025	545	730
			33525	33070	262270	170045	108555	77620	74500	51215	2720	860
			38225	32885	313830	184125	63215	85655	51040	56665	6965	1585
				32115		285520		58745		41085		2930
				31925		276525		44460		36525		5215
			Mann Whitney p=0.4082		Mann Whitney p=0.1011		Mann Whitney p=0.5148		Mann Whitney p=0.3154		Mann Whitney p=0.0676

## Sheet: Ext Fig 5
			Extended Fig.5b
			LM			Ccl19-Cre Ltbr fl/fl					CCR6+ ILC3		Nkp46+ ILC3
			CCR6+ ILC3 (%)	Nkp46+ ILC3 (%)	DN ILC3 (%)	CCR6+ ILC3 (%)	Nkp46+ ILC3 (%)	DN ILC3 (%)			LM	Ccl19-Cre Ltbr fl/fl	LM	Ccl19-Cre Ltbr fl/fl
			31.7	31.4	36.9	30.5	32	37.5			21200	10115	21025	10600
			31.6	35.4	33	25.8	32.5	41.7			19580	13085	21930	16475
			34.7	39.1	26.2	26.9	32.3	40.8			29425	14805	33100	17815
			38.4	31.4	30.2	33.1	27.8	39.1			27950	13330	22815	11190
			23.8	13.5	62.7	31.3	39.6	29.1			12495	16325	7110	20675
			38	29.4	32.6	29.7	35.9	34.4			26235	9465	20270	11465
			40.5	20.7	38.8	36.8	29.2	34			27915	11690	14275	9275
			26.6	53.9	19.5	36.6	22.3	41.1			13280	11495	26930	10945
			22.8	54.1	23.1	28.8	51.9	19.3			9600	10725	22725	19325
			26	37.9	36.1	28.1	47.2	24.7			15535	11425	22600	19160
			26.9	34.4	38.7	24.2	36.7	39.1			17960	6880	23040	10430
						22.2	40.1	37.7				15825		28620
											Unpaired t test p=0.0014		Unpaired t test p=0.0323
			Extended Fig.5c							Extended Fig.5d
			Ki67+							Active Caspase 3/7 +
			ILC1		ILC2		ILC3			ILC1		ILC2		ILC3
			LM	Ccl19-Cre Ltbr fl/fl	LM	Ccl19-Cre Ltbr fl/fl	LM	Ccl19-Cre Ltbr fl/fl		LM	Ccl19-Cre Ltbr fl/fl	LM	Ccl19-Cre Ltbr fl/fl	LM	Ccl19-Cre Ltbr fl/fl
			2.5	2.45	5.34	5.52	1.92	2.41		2.64	0.86	1.56	2.59	0.68	2.42
			3.63	3.2	4.28	6.6	2.98	3.81		1.56	0.41	0.88	1.32	0.6	1
			3.85	2.5	7.06	4.18	1.12	4		2.53	0.93	5.72	0.8	0.78	0.99
			4.71	6.16	6.04	6.23	2.9	2.07		2.2	3.03	5.84	6.44	1.11	2.06
			4.27	3.4	3.3	7.16	1.23	1.94		0.91	2.14	2.53	6.69	0.34	1.12
			6.94	4.65	3.94	7.32	2.77	2.26		0.45	1.99	2.21	6.45	0.36	0.78
			3.42	4.6	3.42	3.18	1.7	1.86		1.41	2.69	5.55	5.42	0.48	3.24
				4.47		4.16		3.51			0.98		6.25		1.36
			Mann Whitney p=0.6357		Mann Whitney p=0.3357		Mann Whitney p=0.1893			Mann Whitney p=0.9551		Mann Whitney p=0.3357		Mann Whitney p=0.0025

## Sheet: Ext Fig 6
	Extended Fig.6c							Extended Fig.6d
	No Dox		Dox on		Dox off 8wk			CP				imILF				mILF
	LM	Ccl19-iEYFP Ltbr fl/fl	LM	Ccl19-iEYFP Ltbr fl/fl	LM	Ccl19-iEYFP Ltbr fl/fl		Ccl19-iEYFP	Ccl19-iEYFP Ltbr fl/fl	Dox on Ccl19-iEYFP Ltbr fl/fl		Ccl19-iEYFP	Ccl19-iEYFP Ltbr fl/fl	Dox on Ccl19-iEYFP Ltbr fl/fl		Ccl19-iEYFP	Ccl19-iEYFP Ltbr fl/fl	Dox on Ccl19-iEYFP Ltbr fl/fl
	8	5	9	8	9	6		17.65	25.19	17.32		44.12	25.19	17.32		8.82	0	17.32
	9	6	8	8	8	9		88.6	56.03	35.368		33.23	37.36	17.684		0	0	8.842
	8	2	9	6	8	9		50.29	55.48	24.346		30.17	44.38	24.346		10.06	0	0
	6	3	8	10	8	8		37.4	23.58	79.0415		37.4	23.58	39.5208		12.47	0	13.1736
	8	3	7	10	7	8		52.59	67.0199	46.3395		22.54	11.17	37.0716		7.513	0	27.8037
	10	4		8	7	6		32.65				21.768				10.88
	8	4			7	6		17.774				88.87				17.77
	5				7			33.4				66.8				33.4
	6				8			28.11				37.49				18.74
	No Dox LM compared to No Dox Ccl19-iEYFP Ltbr fl/fl : One-way ANOVA p=0.000021							68.724				34.362				17.181
	No Dox Ccl19-iEYFP Ltbr fl/fl compared to Dox on Ccl19-iEYFP Ltbr fl/fl : One-way ANOVA p=0.0000039							39.657				26.438				13.219
	No Dox Ccl19-iEYFP Ltbr fl/fl compared to Dox off 8wk Ccl19-iEYFP Ltbr fl/fl : One-way ANOVA p=0.0001
								ILC3				ILC1				ILC2
								Ccl19-iEYFP	Ccl19-iEYFP Ltbr fl/fl	Dox on Ccl19-iEYFP Ltbr fl/fl		Ccl19-iEYFP	Ccl19-iEYFP Ltbr fl/fl	Dox on Ccl19-iEYFP Ltbr fl/fl		Ccl19-iEYFP	Ccl19-iEYFP Ltbr fl/fl	Dox on Ccl19-iEYFP Ltbr fl/fl
								95527	22477	66396		22355	3003	14780		10281	2747	28423
								18744	785	48839		2216	187	17131		1784	136	24135
								125633	6108	92182		12426	684	22026		10386	577	15500
								195920	57247	49244		18051	4618	18998		18448	3197	19376
								103705	5642	79189		6311	1630	32034		2721	4012	7227
								37430		38258		2916		915		3453		1609
										35570				1817				3603
								Ccl19-iEYFP compared to Ccl19-iEYFP Ltbr fl/fl: One way ANOVA p=0.0178				Ccl19-iEYFP Ltbr fl/fl compared to Dox on Ccl19-iEYFP Ltbr fl/fl: One way ANOVA p=0.0429				Ccl19-iEYFP Ltbr fl/fl compared to Dox on Ccl19-iEYFP Ltbr fl/fl: One way ANOVA p=0.0392
								Ccl19-iEYFP compared to Dox on Ccl19-iEYFP Ltbr fl/fl: One way ANOVA p=0.2562				Ccl19-iEYFP compared to Dox on Ccl19-iEYFP Ltbr fl/fl: One way ANOVA p=0.5966				Ccl19-iEYFP compared to Dox on Ccl19-iEYFP Ltbr fl/fl: One way ANOVA p=0.3108

[truncated: 1 more sheets: Ext Fig 7]
